# Supplementary material for: 3-(5-Nitrofuran-2-yl)prop-2-en-1-one Derivatives, with Potent Antituberculosis Activity, Inhibit A Novel Therapeutic Target, Arylamine N-acetyltransferase, in Mycobacteria
Source: Antibiotics (Basel). 2020 Jul 1;9(7):368. doi: 10.3390/antibiotics9070368 (PMC7400135; doi:10.3390/antibiotics9070368)
Supplement: Supplementary file 1 [file antibiotics-09-00368-s001.zip]

Archive with 1 entries (1 files):
- antibiotics-816058-supplementary.docx
